# Supplementary material for: Nucleus Accumbens-Associated Protein 1 Expression Has Potential as a Marker for Distinguishing Oral Epithelial Dysplasia and Squamous Cell Carcinoma
Source: PLoS One. 2015 Jul 14;10(7):e0131752. doi: 10.1371/journal.pone.0131752 (PMC4501714; doi:10.1371/journal.pone.0131752)
Supplement: S1 Table — (XLSX) [file pone.0131752.s003.xlsx]

## Sheet: Sheet1
Supplemental Table1
Dysplasia
Patient	Age	Sex	Region	Severity	NAC-1(LI)	NAC-1 intensity
1	64	M	Tongue	Mild	34.02	134.43
2	58	F	Tongue	Mild	28.33	128.1
3	40	M	Tongue	Mild	24.38	134.21
4	39	M	Tongue	Mild	44.82	119.11
5	53	M	Tongue	Mild	40.92	118.9
6	69	F	Gingiva	Mild	18.35	138.37
7	49	M	Gingiva	Mild	35.16	124.87
8	79	F	Gingiva	Mild	29.76	137.54
9	46	M	Buccal	Mild	39.52	133.81
10	78	F	Lip	Mild	34.92	125.8
11	71	F	Buccal	Mild	40.36	136.04
12	77	M	Gingiva	Mild	25.48	132.18
13	67	M	Buccal	Mild	18.23	133.01
14	61	M	Gingiva	Mild	63.78	137.12
15	67	M	Tongue	Mild	46.46	136.03
16	62	F	Palatal	Mild	53.13	134.43
17	74	F	Tongue	Mild	42.1	144.84
18	51	F	Tongue	Mild	43.48	136.41
19	53	M	Tongue	Mild	45.35	136.31
20	62	F	Tongue	Mild	55.27	134.41
21	74	F	Gingiva	Mild	27.95	142.15
22	74	F	Gingiva	Mild	44.63	133.42
23	77	F	Tongue	Mild	7.84	152.02
24	65	F	Tongue	Mild	16.56	149.37
25	62	M	Gingiva	Mild	45.96	139.15
26	47	M	Buccal	Mild	50.03	135.29
27	81	F	Tongue	Mild	42.39	133.93
28	55	F	Gingiva	Mild	45.03	138.25
29	71	F	Gingiva	Mild	32.9	131.1
30	73	M	Gingiva	Mild	38.26	137.34
31	86	M	Tongue	Mild	64.26	130.02
32	53	M	Gingiva	Mild	45.13	136.07
33	69	F	Tongue	Mild	58.35	142.64
34	53	F	Palate	Mild	0.92	124.92
35	83	F	Tongue	Moderate	31.24	133.44
36	74	M	Tongue	Moderate	29.03	133.93
37	70	M	Tongue	Moderate	44.49	124.07
38	64	M	Tongue	Moderate	36.37	119.34
39	75	F	Gingiva	Moderate	27.15	135.19
40	66	F	Tongue	Moderate	43.71	135.79
41	71	M	Tongue	Moderate	29.9	139.01
42	67	M	Gingiva	Moderate	25.46	137.4
43	73	F	Buccal	Moderate	18.76	125.09
44	40	M	Tongue	Moderate	0.91	124.95
45	83	F	Tongue	Moderate	2.34	122.1
46	77	M	Tongue	Moderate	24.69	122.99
47	82	F	Tongue	Moderate	14.44	138.02
48	80	F	Tongue	Moderate	39.25	124.57
49	82	F	Gingiva	Moderate	2.47	119.03
50	76	F	Gingiva	Moderate	39.49	139.09
51	77	F	Tongue	Moderate	0.85	91.81
52	74	F	Lip	Moderate	15.57	134.51
53	57	M	Tongue	Moderate	20.76	132.61
54	79	F	Gingiva	Moderate	47.14	131.4
55	83	M	Buccal	Severe	1.75	112.67
56	80	F	Tongue	Severe	30.63	139.85
57	80	F	Tongue	Severe	27.01	135.6
58	80	F	Tongue	Severe	19.38	139.33
59	67	M	Tongue	Severe	49.62	130.18
60	69	M	Tongue	Severe	31.61	142.83
61	63	M	Buccal	Severe	33.21	139.28
62	75	F	Tongue	Severe	37.06	141.83
63	67	M	Buccal	Severe	39.03	132.39
64	91	F	Tongue	Severe	0.75	127.48
65	63	F	Tongue	Severe	1.31	118.98
66	80	F	Gingiva	Severe	48.22	135.09
67	73	F	Tongue	Severe	26.89	138.15
