# Supplementary material for: Nucleus Accumbens-Associated Protein 1 Expression Has Potential as a Marker for Distinguishing Oral Epithelial Dysplasia and Squamous Cell Carcinoma
Source: PLoS One. 2015 Jul 14;10(7):e0131752. doi: 10.1371/journal.pone.0131752 (PMC4501714; doi:10.1371/journal.pone.0131752)
Supplement: S2 Table — (XLSX) [file pone.0131752.s004.xlsx]

## Sheet: Sheet1
SupplementalTable2
CIS
Patients	Age	Sex	Region	NAC-1 (LI)	NAC-1 Intensity
1	74	M	Tongue	67.54	129.93
2	67	M	Tongue	67.95	133.25
3	68	F	Tongue	76.95	118.93
4	64	M	Tongue	52.56	111.84
5	78	M	Tongue	44.76	116.22
6	29	F	Tongue	55.28	123.47
8	78	M	Tongue	68.22	117.98
9	69	F	Tongue	23.62	123.92
7	68	F	Gingiva	62.6	118
10	76	M	Gingiva	61.19	114.03
				58.067	120.757
