# Supplementary material for: Nucleus Accumbens-Associated Protein 1 Expression Has Potential as a Marker for Distinguishing Oral Epithelial Dysplasia and Squamous Cell Carcinoma
Source: PLoS One. 2015 Jul 14;10(7):e0131752. doi: 10.1371/journal.pone.0131752 (PMC4501714; doi:10.1371/journal.pone.0131752)
Supplement: S3 Table — (XLSX) [file pone.0131752.s005.xlsx]

## Sheet: Sheet1
Supplemental Table 3
OSCC
Patients	Age	Sex	Tumor site	Histopathological type	T	N	M	ND	pN	No. of pN	Level	Stage	NAC-1 (LI)	NAC-1 Intensity
1	60	M	tongue	well	2	0	0	RND	0	0	-	Ⅱ	61.98	115.6
2	81	F	tongue	well	3	0	0	RND	0	0	-	Ⅲ	35.44	117.79
3	72	M	tongue	well	2	0	0	SOHND	0	0	-	Ⅱ	45.68	122.72
4	83	M	tongue	well	2	0	0	RND	0	0	-	Ⅱ	62.09	119.53
5	59	M	tongue	moderately to poorly	2	0	0	RND	0	0	-	Ⅱ	55.31	126.8
6	57	M	tongue	well	4	1	0	RND	0	0	-	Ⅳ	36.58	108.84
7	45	M	tongue	well	3	2b	0	RND	0	0	-	Ⅳ	73.21	103.55
8	82	M	tongue	moderately	3	1	0	SOHND	0	0	-	Ⅲ	74.33	107.59
9	74	M	gingiva	moderately	2	0	0	SOHND	0	0	-	Ⅱ	52.68	135.95
10	84	M	gingiva	well	4	0	0	SOHND	0	0	-	Ⅳ	41.7	117.33
11	74	M	gingiva	well	3	0	0	SOHND	0	0	-	Ⅲ	81.36	134.29
12	74	F	gingiva	well	2	0	0	SOHND	0	0	-	Ⅱ	52.7	106.3
13	81	F	gingiva	well	4	0	0	SOHND	0	0	-	Ⅳ	69.68	117.92
14	68	M	gingiva	moderately to poorly	1	0	0	SOHND	0	0	-	Ⅰ	67.05	120.54
15	68	F	buccal	moderately	2	0	0	SOHND	0	0	-	Ⅱ	47.25	119.68
16	60	F	buccal	well to moderately	2	0	0	SOHND	0	0	-	Ⅱ	75.42	111.29
17	63	M	mouth floor	moderately	4	0	0	SOHND	0	0	-	Ⅳ	64.26	116.07
18	57	M	tongue	well	2	0	0	RND	1	1	2	Ⅱ	67.97	111.73
19	79	M	tongue	moderately	3	2b	0	RND	2b	3	2+4	Ⅳ	34.04	124.02
20	49	M	tongue	well	2	1	0	RND	1	1	2	Ⅲ	45.87	119.32
21	62	M	tongue	moderately	1	0	0	RND	2b	4	2+4	Ⅰ	66.16	119.63
22	61	M	tongue	well	2	0	0	RND	2b	3	2	Ⅱ	69.23	112.78
23	45	M	tongue	well	4	2c	0	RND	2b	1	2	Ⅳ	64.29	120.96
24	34	F	tongue	well	1	1	0	SOHND	1	1	2	Ⅲ	43.73	123.81
25	61	M	tongue	moderately	2	0	0	RND	1	1	2	Ⅱ	58.33	124.02
26	62	M	tongue	well	2	1	0	RND	1	1	2	Ⅲ	66.74	116.9
27	75	M	gingiva	well	4	0	0	SOHND	2b	2	2+3	Ⅳ	51.96	115.36
28	44	M	gingiva	well	1	0	0	SOHND	2b	4	2+3	Ⅰ	53.82	128.03
29	65	M	gingiva	well	4	0	0	RND	2b	4	2	Ⅳ	61.63	116.46
30	84	M	gingiva	well	2	2	0	SOHND	2b	3	2	Ⅳ	54.55	121.79
31	64	M	gingiva	well	2	1	0	RND	1	1	2	Ⅲ	60.58	128.68
32	82	F	gingiva	well	2	1	0	RND	1	1	3	Ⅲ	50.77	116.89
33	66	M	gingiva	moderately	4	0	0	RND	2b	2	2	Ⅳ	32.08	119.88
34	76	M	gingiva	well to moderately	2	1	0	RND	2b	3	3	Ⅲ	59.98	115.98
35	62	M	gingiva	moderately	4	2	0	RND	1	1	3	Ⅳ	65.69	117.13
36	68	M	gingiva	moderately	2	0	0	SOHND	2b	2	2	Ⅱ	65.79	133.54
37	53	F	buccal	well	4	1	0	SOHND	2b	2	2	Ⅳ	65.8	121.51
													57.7224	119.195
