# Supplementary material for: Nucleus Accumbens-Associated Protein 1 Expression Has Potential as a Marker for Distinguishing Oral Epithelial Dysplasia and Squamous Cell Carcinoma
Source: PLoS One. 2015 Jul 14;10(7):e0131752. doi: 10.1371/journal.pone.0131752 (PMC4501714; doi:10.1371/journal.pone.0131752)
Supplement: S4 Table — (XLSX) [file pone.0131752.s006.xlsx]

## Sheet: Sheet1
Association between pathological classification and NAC1 expression stratified by sex
Variable	Category or Unit	Classification		Univariate logistic regression
		No carcinoma	Carcinoma	Odds Ratio	96% CI	p-value	p-value of
							overall test
Men		n=29	N=35
NAC-1 index	1	35.5-/+14.7	58.8-/+11.6	1.14	1.08-1.23	<0.001	<0.001
NAC-1 index	<50 or 50	26	7	1			<0.001
	>50	3	28	34.67	9.17-178.98	<0.001
NAC-1 intensity	1	131.4-/+7.4	120.0-/+7.8	0.84	0.77-0.90	<0.001	<0.001
NAC-1 intensity	<124 or 124	5	25	1			<0.001
	>124	24	10	0.08	0.02-0.26	<0.001
Women		n=38	N=12
NAC-1 index	1	28.8-/+16.8	54.9-/+16.1	1.12	1.05-1.22	0.002	0.002
NAC-1 index	<50 or 50	35	4	1			<0.001
	>50	3	8	23.33	4.83-149.06	<0.001
NAC-1 intensity	1	133.4-/+10.2	118.3-/+5.2	0.84	0.73-0.92	0.002	0.002
NAC-1 intensity	<124 or 124	4	12	-			-
	>124	34	0	-	-	-
