# Supplementary material for: Nucleus Accumbens-Associated Protein 1 Expression Has Potential as a Marker for Distinguishing Oral Epithelial Dysplasia and Squamous Cell Carcinoma
Source: PLoS One. 2015 Jul 14;10(7):e0131752. doi: 10.1371/journal.pone.0131752 (PMC4501714; doi:10.1371/journal.pone.0131752)
Supplement: S5 Table — (XLSX) [file pone.0131752.s007.xlsx]

## Sheet: Sheet1
p-value of t-test test in each cutoff of NAC1 LI
cutoff	p value
1	8.962×10^-02
2	3.526×10^-02
3	1.379×10^-02
4	1.379×10^-02
5	1.379×10^-02
6	1.379×10^-02
7	1.379×10^-02
8	8.550×10^-03
9	8.550×10^-03
10	8.550×10^-03
11	8.550×10^-03
12	8.550×10^-03
13	8.550×10^-03
14	8.550×10^-03
15	5.263×10^-03
16	3.212×10^-03
17	1.941×10^-03
18	1.941×10^-03
19	4.005×10^-04
20	2.307×10^-04
21	1.310×10^-04
22	1.310×10^-04
23	1.310×10^-04
24	6.742×10^-04
25	2.198×10^-04
26	6.721×10^-05
27	3.619×10^-05
28	5.019×10^-06
29	2.487×10^-06
30	2.608×10^-07
31	1.164×10^-07
32	2.114×10^-08
33	6.417×10^-08
34	2.642×10^-08
35	2.857×10^-08
36	6.926×10^-08
37	1.521×10^-07
38	6.062×10^-08
39	2.315×10^-08
40	2.982×10^-10
41	2.362×10^-11
42	1.875×10^-10
43	1.300×10^-11
44	6.010×10^-12
45	4.325×10^-13
46	2.272×10^-14
47	2.633×10^-15
48	3.132×10^-15
49	2.797×10^-16
50	1.975×10^-17
51	1.734×10^-17
52	2.315×10^-16
53	2.024×10^-13
54	1.417×10^-13
55	1.020×10^-12
56	3.959×10^-12
57	3.959×10^-12
58	3.959×10^-12
59	2.034×10^-12
60	1.191×10^-11
61	6.369×10^-11
62	6.064×10^-09
63	9.033×10^-08
64	1.097×10^-08
65	1.498×10^-08
66	6.283×10^-07
67	6.057×10^-06
68	3.672×10^-04
69	9.533×10^-04
70	6.032×10^-03
71	6.032×10^-03
72	6.032×10^-03
73	6.032×10^-03
74	1.484×10^-02
75	3.634×10^-02
76	8.996×10^-02
77	2.341×10^-01
78	2.341×10^-01
79	2.341×10^-01
80	2.341×10^-01
81	2.341×10^-01
