# Supplementary material for: Nucleus Accumbens-Associated Protein 1 Expression Has Potential as a Marker for Distinguishing Oral Epithelial Dysplasia and Squamous Cell Carcinoma
Source: PLoS One. 2015 Jul 14;10(7):e0131752. doi: 10.1371/journal.pone.0131752 (PMC4501714; doi:10.1371/journal.pone.0131752)
Supplement: S6 Table — (XLSX) [file pone.0131752.s008.xlsx]

## Sheet: Sheet1
p-value of t-test test in each cutoff of NAC1 IRI
cutoff	p value
92	4.047×10^-01
93	4.047×10^-01
94	4.047×10^-01
95	4.047×10^-01
96	4.047×10^-01
97	4.047×10^-01
98	4.047×10^-01
99	4.047×10^-01
100	4.047×10^-01
101	4.047×10^-01
102	4.047×10^-01
103	4.047×10^-01
104	8.014×10^-01
105	8.014×10^-01
106	8.014×10^-01
107	3.688×10^-01
108	1.653×10^-01
109	7.278×10^-02
110	7.278×10^-02
111	7.278×10^-02
112	5.535×10^-03
113	8.823×10^-03
114	8.823×10^-03
115	3.740×10^-03
116	2.335×10^-04
117	1.074×10^-06
118	3.133×10^-10
119	4.322×10^-09
120	4.419×10^-10
121	1.406×10^-11
122	2.849×10^-13
123	2.079×10^-12
124	2.633×10^-15
125	4.325×10^-13
126	1.092×10^-11
127	1.273×10^-12
128	6.010×10^-12
129	2.952×10^-13
130	2.327×10^-14
131	5.706×10^-13
132	9.838×10^-12
133	4.118×10^-10
134	4.000×10^-09
135	5.041×10^-08
136	3.597×10^-07
137	1.159×10^-05
138	1.310×10^-04
139	1.161×10^-03
140	2.210×10^-02
141	2.210×10^-02
142	3.526×10^-02
143	1.440×10^-01
144	1.440×10^-01
145	2.358×10^-01
146	2.358×10^-01
147	2.358×10^-01
148	2.358×10^-01
149	2.358×10^-01
150	4.047×10^-01
151	4.047×10^-01
152	4.047×10^-01
